# Supplementary material for: Clinical outcomes of initially asymptomatic patients with COVID-19: a Korean nationwide cohort study
Source: Ann Med. 2021 Feb 13;53(1):357–64. doi: 10.1080/07853890.2021.1884744 (PMC7889197; doi:10.1080/07853890.2021.1884744)
Supplement: Supplemental Material [file IANN_A_1884744_SM1467.zip]

Archive with 4 entries (4 files):
- suppl_data/SupplementaryFigure1.docx
- suppl_data/SupplementaryFigure2.docx
- suppl_data/SupplementaryFigure3.docx
- suppl_data/SupplementaryTable1.docx
